# Supplementary material for: Long-Read Sequencing Identifies Mosaic Sequence Variations in Friedreich’s Ataxia-GAA Repeats
Source: Int J Mol Sci. 2025 May 22;26(11):4969. doi: 10.3390/ijms26114969 (PMC12154355; doi:10.3390/ijms26114969)
Supplement: Supplementary file 1 [file ijms-26-04969-s001.zip]

Archive with 1 entries (1 files):
- ijms-3609266-supplementary.pdf
